# Supplementary material for: Nucleic Acid Lateral Flow Assay Implemented with Isothermal Gene Amplification of SARS-CoV-2 RNA
Source: Biosensors (Basel). 2024 Dec 1;14(12):585. doi: 10.3390/bios14120585 (PMC11674760; doi:10.3390/bios14120585)
Supplement: Supplementary file 1 [file biosensors-14-00585-s001.zip]

Archive with 1 entries (1 files):
- biosensors-3311330-supplementary.pdf
